# Supplementary material for: Identifying genes that mediate anthracyline toxicity in immune cells
Source: Front Pharmacol. 2015 Apr 15;6:62. doi: 10.3389/fphar.2015.00062 (PMC4398020; doi:10.3389/fphar.2015.00062)
Supplement: Supplementary Table 1 — Candidate genes from the phenotypic screen. The gene symbol, full name, and genome-wide significant -log (p) score at the QTL peak are represented. The table also indicates if the gene is expressed (>50) or differentially expressed (>2 fold difference in expression levels) and if expression correlates with its phenotype (p < 0.05) within the spleen, CD4+ T-cells, CD4+ Th1 T-cells, and macrophages. Furthermore, the presence of a haplotype match with the QTL, potentially deleterious non-synonymous coding SNPs, involvement in biological pathways, and association with the immune system or anthracyclines is specified for each candidate gene. [file Table1.XLSX]

## Sheet: Figure
Cell Type	Drug and Dose	Gene Symbol	Gene Name	-log(p) Score	Spleen			CD4+ Cells			CD4+ Th1 Cells			Macrophages			Haplotype Match with QTL	Non-Synonymous Coding SNPs	Potentially Deleterious SNPs	Immune System or Cancer Related	Anthracycline Related	Biological Pathway Involvement
					Expressed	Differentially Expressed	Expression Correlated with Phenotype	Expressed	Differentially Expressed	Expression Correlated with Phenotype	Expressed	Differentially Expressed	Expression Correlated with Phenotype	Expressed	Differentially Expressed	Expression Correlated with Phenotype
B-cells	Idarubicin 3μM	Ano1	anoctamin 1, calcium activated chloride channel	10.9763	Yes	Yes	-	-	-	-	-	-	-	-	-	-	-	R731H F643L H270Q	F643L	Yes	-	Immune Cell
T-cells	Idarubicin 1μM	App	amyloid beta (A4) precursor protein	7.33789	Yes	Yes	-	Yes	Yes	-	Yes	Yes	-	Yes	Yes	-	Yes	D516E A480V D309E G221S	A480V D309E	Yes	Yes	Apoptosis and Immune Cell
T-cells	Idarubicin 1μM	Atp5j	ATP synthase, H+ transporting, mitochondrial F0 complex, subunit F	7.33789	Yes	Yes	-	Yes	-	-	Yes	-	Yes	Yes	-	Yes	-	-	-	-	-	Apoptosis and Immune Cell
B-cells	Doxorubicin 0.3μM	Ccdc91	coiled-coil domain containing 91	7.93691	Yes	Yes	-	Yes	Yes	-	Yes	Yes	-	Yes	Yes	-	Yes	S70T G324E A346E V439L I441V	-	-	-	-
B-cells	Idarubicin 3μM	Cttn	cortactin	10.9763	Yes	Yes	-	-	-	-	Yes	Yes	-	Yes	Yes	Yes	Yes	Y475Ter I449L H111Q	Y475Ter H111Q	Yes	Yes	Apoptosis and Immune Cell
T-cells	Idarubicin 1μM	Cyyr1	cysteine and tyrosine-rich protein 1	7.33789	Yes	Yes	-	-	-	-	-	-	-	-	-	-	Yes	H36R	-	-	-	-
B-cells	Idarubicin 3μM	Fadd	Fas-associated via death domain	10.9763	Yes	Yes	-	Yes	-	Yes	Yes	-	-	Yes	Yes	Yes	-	-	-	Yes	Yes	Apoptosis and Immune Cell
T-cells	Idarubicin 1μM	Gabpa	GA repeat binding protein, alpha	7.33789	Yes	Yes	-	Yes	Yes	Yes	Yes	-	-	Yes	-	-	-	I434M	-	-	-	Apoptosis and Immune Cell
B-cells	Doxorubicin 0.3μM	Klhdc5	kelch-like 42	7.93691	Yes	Yes	-	Yes	Yes	-	Yes	Yes	-	Yes	Yes	-	Yes	-	-	-	-	-
T-cells	Idarubicin 1μM	Mir155	microRNA 155	7.33789	Yes	Yes	-	-	-	-	Yes	Yes	-	-	-	-	-	-	-	Yes	-	Apoptosis and Immune Cell
T-cells	Idarubicin 1μM	Mrpl39	mitochondrial ribosomal protein L39	7.33789	Yes	Yes	-	Yes	Yes	-	Yes	Yes	-	Yes	Yes	-	-	E315A V280A D235E V164L K133T	E315A	-	-	-
B-cells	Doxorubicin 0.3μM	Mrps35	mitochondrial ribosomal protein S35	7.93691	Yes	Yes	Yes	Yes	-	-	Yes	Yes	-	Yes	-	Yes	Yes	T11S C216Y I293V A320V	-	-	-	-
B-cells	Idarubicin 3μM	Ppfia1	protein tyrosine phosphatase, receptor type, f polypeptide (PTPRF), interacting protein (liprin), alpha 1	10.9763	Yes	Yes	-	Yes	Yes	Yes	Yes	Yes	Yes	Yes	Yes	-	Yes	L1061M H964Q E678D S554R	L1061M H964Q E678D S554R	Yes	-	Apoptosis
B-cells	Doxorubicin 0.3μM	Ppfibp1	PTPRF interacting protein, binding protein 1 (liprin beta 1)	7.93691	Yes	Yes	Yes	Yes	Yes	-	Yes	Yes	-	Yes	Yes	-	Yes	D195H V186C E166K H50C D400E	D195H V186C E166K H50C	Yes	-	Apoptosis
B-cells	Idarubicin 3μM	Rasl11b	RAS-like, family 11, member B	12.08	Yes	Yes	Yes	Yes	Yes	Yes	Yes	Yes	Yes	-	-	-	-	-	-	Yes	Yes	-
B-cells	Doxorubicin 0.3μM	Stk38l	serine/threonine kinase 38 like	7.93691	Yes	Yes	-	Yes	Yes	-	Yes	Yes	-	Yes	Yes	-	Yes	-	-	Yes	-	Immune Cell
